# Supplementary material for: ﻿Three new species of Nautilus Linnaeus, 1758 (Mollusca, Cephalopoda) from the Coral Sea and South Pacific
Source: Zookeys. 2023 Jan 25;1143:51–69. doi: 10.3897/zookeys.1143.84427 (PMC10209263; doi:10.3897/zookeys.1143.84427)
Supplement: XML Treatment for Nautilus pompilius [file zookeys.1143.84427-treatment1.xml]

<!DOCTYPE tp:taxon-treatment
  PUBLIC "-//TaxonX//DTD Taxonomic Treatment Publishing DTD v0 20100105//EN" "tax-treatment-NSO.dtd">
<tp:taxon-treatment xmlns:tp="http://www.plazi.org/taxpub"><tp:treatment-meta><kwd-group><label>Taxon classification</label><kwd>
                  <named-content content-type="kingdom">Animalia</named-content>
                </kwd><kwd>
                  <named-content content-type="order">Ectocochliata</named-content>
                </kwd><kwd>
                  <named-content content-type="family">Nautilidae</named-content>
                </kwd></kwd-group><mixed-citation publication-type="journal"><person-group><name><surname>Barord</surname><given-names>Gregory J.</given-names></name><name><surname>Combosch</surname><given-names>David J.</given-names></name><name><surname>Giribet</surname><given-names>Gonzalo</given-names></name><name><surname>Landman</surname><given-names>Neil</given-names></name><name><surname>Lemer</surname><given-names>Sarah</given-names></name><name><surname>Veloso</surname><given-names>Job</given-names></name><name><surname>Ward</surname><given-names>Peter D.</given-names></name></person-group><article-title>﻿Three new species of <italic><tp:taxon-name><tp:taxon-name-part taxon-name-part-type="genus" reg="Nautilus">Nautilus</tp:taxon-name-part></tp:taxon-name></italic> Linnaeus, 1758 (<tp:taxon-name><tp:taxon-name-part taxon-name-part-type="phylum">Mollusca</tp:taxon-name-part></tp:taxon-name>, <tp:taxon-name><tp:taxon-name-part taxon-name-part-type="class">Cephalopoda</tp:taxon-name-part></tp:taxon-name>) from the Coral Sea and South Pacific</article-title><source>Zookeys</source><day>25</day><month>01</month><year>2023</year><volume>1143</volume><fpage>51</fpage><lpage>69</lpage><pub-id pub-id-type="doi">10.3897/zookeys.1143.84427</pub-id></mixed-citation></tp:treatment-meta><tp:nomenclature><label>﻿</label><tp:taxon-name>
                <object-id xmlns:xlink="http://www.w3.org/1999/xlink" content-type="arpha" xlink:type="simple">A4119753-6D32-5E5C-A67F-31D43FBE31FE</object-id>
                <tp:taxon-name-part taxon-name-part-type="genus" reg="Nautilus">Nautilus</tp:taxon-name-part>
                <tp:taxon-name-part taxon-name-part-type="species" reg="pompilius">pompilius</tp:taxon-name-part>
              </tp:taxon-name><tp:taxon-authority>Linnaeus, 1758 (type species of Nautilus)</tp:taxon-authority></tp:nomenclature><tp:treatment-sec sec-type="diagnosis" id="SECID0EINAE"><title>Diagnosis</title><p><bold>(emended from <xref ref-type="bibr" rid="B18">Saunders et al. 2017</xref>).</bold> Shell compressed and involute, mature shell size of 140–220 mm mean diameter; 21% pigment coloration; umbilical callus always present. Sexual dimorphism prominent in mature animals: males larger, with a broader aperture than females. Growth lines sinuous, with ocular and hyponomic sinuses well developed in mature shells. Shell surface details from smooth to finely reticulate, because of minute parallel, serial scallops on growth lines in some isolated populations and species. Shell coloration variable, with brown, reddish- to purple-brown, irregular single and bifurcating stripes lacking on the body chamber at maturity. Two discrete color morphs found: stripes continue from venter to umbilicus, and stripes stop at mid flank, with a prominent white patch, sometimes with pale tan color, surrounding umbilicus. Hood covered with flat, white, warty protuberances, with two prominent white ridges extending down midline of hood. Anatomical aspects of the type species recently detailed by Shigeno et al. (2010).</p></tp:treatment-sec><tp:treatment-sec sec-type="discussion" id="SECID0EVNAE"><title>Discussion.</title><p>A key note from the recent work of <xref ref-type="bibr" rid="B18">Saunders et al. (2017)</xref> was dedicated to coloration. In that paper, the explicit statement of there being two color-pattern morphs as a character defining <italic><tp:taxon-name><tp:taxon-name-part taxon-name-part-type="genus" reg="Nautilus">N.</tp:taxon-name-part><tp:taxon-name-part taxon-name-part-type="species" reg="pompilius">pompilius</tp:taxon-name-part></tp:taxon-name></italic> was made. While this is found in the types of <italic><tp:taxon-name><tp:taxon-name-part taxon-name-part-type="genus" reg="Nautilus">N.</tp:taxon-name-part><tp:taxon-name-part taxon-name-part-type="species" reg="pompilius">pompilius</tp:taxon-name-part></tp:taxon-name></italic> from Ambon, as well as in the new species we define here from Fiji, it is not known from <italic><tp:taxon-name><tp:taxon-name-part taxon-name-part-type="genus" reg="Nautilus">N.</tp:taxon-name-part><tp:taxon-name-part taxon-name-part-type="species" reg="belauensis">belauensis</tp:taxon-name-part></tp:taxon-name></italic>, <italic><tp:taxon-name><tp:taxon-name-part taxon-name-part-type="genus" reg="Nautilus">N.</tp:taxon-name-part><tp:taxon-name-part taxon-name-part-type="species" reg="macromphalus">macromphalus</tp:taxon-name-part></tp:taxon-name></italic>, or <italic><tp:taxon-name><tp:taxon-name-part taxon-name-part-type="genus" reg="Nautilus">N.</tp:taxon-name-part><tp:taxon-name-part taxon-name-part-type="species" reg="vanuatuensis">vanuatuensis</tp:taxon-name-part></tp:taxon-name></italic>, whereas color stripes to the umbilicus are not known from <italic><tp:taxon-name><tp:taxon-name-part taxon-name-part-type="genus" reg="Nautilus">N.</tp:taxon-name-part><tp:taxon-name-part taxon-name-part-type="species" reg="repertus">repertus</tp:taxon-name-part></tp:taxon-name></italic> or <italic><tp:taxon-name><tp:taxon-name-part taxon-name-part-type="genus" reg="Nautilus">N.</tp:taxon-name-part><tp:taxon-name-part taxon-name-part-type="species" reg="stenomphalus">stenomphalus</tp:taxon-name-part></tp:taxon-name></italic>. We thus feel justified in proposing this as but one more useful, species-level character when combined with other characters. Here we have used photographs published by <xref ref-type="bibr" rid="B18">Saunders et al. (2017)</xref> as means of measuring the percent coloration of the newly defined type species of <italic><tp:taxon-name><tp:taxon-name-part taxon-name-part-type="genus" reg="Nautilus">N.</tp:taxon-name-part><tp:taxon-name-part taxon-name-part-type="species" reg="pompilius">pompilius</tp:taxon-name-part></tp:taxon-name></italic>.</p></tp:treatment-sec><ref-list><ref id="B18"><mixed-citation xmlns:xlink="http://www.w3.org/1999/xlink" xlink:type="simple"><person-group><name name-style="western"><surname>Saunders</surname><given-names>WB</given-names></name><name name-style="western"><surname>Greenfest-Allen</surname><given-names>E</given-names></name><name name-style="western"><surname>Ward</surname><given-names>PD</given-names></name></person-group> (<year>2017</year>) Demographic disequilibrium in living nautiloids (<italic><tp:taxon-name><tp:taxon-name-part taxon-name-part-type="genus">Nautilus</tp:taxon-name-part></tp:taxon-name></italic> and <italic><tp:taxon-name><tp:taxon-name-part taxon-name-part-type="genus">Allonautilus</tp:taxon-name-part></tp:taxon-name></italic>): Canary in the coal mines? PLoS ONE 12(7): e0179811. <ext-link xlink:href="10.1371/journal.pone.0179811" ext-link-type="doi" xlink:type="simple">https://doi.org/10.1371/journal.pone.0179811</ext-link></mixed-citation></ref></ref-list></tp:taxon-treatment>
