# Supplementary material for: ﻿Three new species of Nautilus Linnaeus, 1758 (Mollusca, Cephalopoda) from the Coral Sea and South Pacific
Source: Zookeys. 2023 Jan 25;1143:51–69. doi: 10.3897/zookeys.1143.84427 (PMC10209263; doi:10.3897/zookeys.1143.84427)
Supplement: XML Treatment for Nautilus vitiensis [file zookeys.1143.84427-treatment2.xml]

<!DOCTYPE tp:taxon-treatment
  PUBLIC "-//TaxonX//DTD Taxonomic Treatment Publishing DTD v0 20100105//EN" "tax-treatment-NSO.dtd">
<tp:taxon-treatment xmlns:tp="http://www.plazi.org/taxpub"><tp:treatment-meta><kwd-group><label>Taxon classification</label><kwd>
                  <named-content content-type="kingdom">Animalia</named-content>
                </kwd><kwd>
                  <named-content content-type="order">Ectocochliata</named-content>
                </kwd><kwd>
                  <named-content content-type="family">Nautilidae</named-content>
                </kwd></kwd-group><mixed-citation publication-type="journal"><person-group><name><surname>Barord</surname><given-names>Gregory J.</given-names></name><name><surname>Combosch</surname><given-names>David J.</given-names></name><name><surname>Giribet</surname><given-names>Gonzalo</given-names></name><name><surname>Landman</surname><given-names>Neil</given-names></name><name><surname>Lemer</surname><given-names>Sarah</given-names></name><name><surname>Veloso</surname><given-names>Job</given-names></name><name><surname>Ward</surname><given-names>Peter D.</given-names></name></person-group><article-title>﻿Three new species of <italic><tp:taxon-name><tp:taxon-name-part taxon-name-part-type="genus" reg="Nautilus">Nautilus</tp:taxon-name-part></tp:taxon-name></italic> Linnaeus, 1758 (<tp:taxon-name><tp:taxon-name-part taxon-name-part-type="phylum">Mollusca</tp:taxon-name-part></tp:taxon-name>, <tp:taxon-name><tp:taxon-name-part taxon-name-part-type="class">Cephalopoda</tp:taxon-name-part></tp:taxon-name>) from the Coral Sea and South Pacific</article-title><source>Zookeys</source><day>25</day><month>01</month><year>2023</year><volume>1143</volume><fpage>51</fpage><lpage>69</lpage><pub-id pub-id-type="doi">10.3897/zookeys.1143.84427</pub-id></mixed-citation></tp:treatment-meta><tp:nomenclature><label>﻿</label><tp:taxon-name>
                <object-id xmlns:xlink="http://www.w3.org/1999/xlink" content-type="arpha" xlink:type="simple">DBC57B5C-9204-50EF-9748-DC5A6738101F</object-id>
                <tp:taxon-name-part taxon-name-part-type="genus" reg="Nautilus">Nautilus</tp:taxon-name-part>
                <tp:taxon-name-part taxon-name-part-type="species" reg="vitiensis">vitiensis</tp:taxon-name-part>
                <object-id xmlns:xlink="http://www.w3.org/1999/xlink" content-type="zoobank" xlink:type="simple">https://zoobank.org/3AEB74DA-AC84-41CC-A622-0EA7AC3D41EE</object-id>
              </tp:taxon-name><tp:taxon-status xmlns:xlink="http://www.w3.org/1999/xlink" xlink:type="simple">sp. nov.</tp:taxon-status><xref ref-type="fig" rid="F4">Fig. 4</xref></tp:nomenclature><tp:treatment-sec sec-type="type material" id="SECID0EISAE"><title>Type material.</title><p><bold><italic>Holotype</italic></bold>: accessioned at <named-content xmlns:xlink="http://www.w3.org/1999/xlink" xlink:type="simple" content-type="institution" xlink:href="http://grbio.org/institution/pacific-marine-station">University of South Pacific Marine Station</named-content> (<named-content xmlns:xlink="http://www.w3.org/1999/xlink" content-type="dwc:institutional_code" xlink:title="University of South Pacific Marine Station" xlink:href="http://grbio.org/institution/pacific-marine-station" xlink:type="simple">USPMS</named-content>) #12232 (Fig. <xref ref-type="fig" rid="F4">4</xref>). Collected from Suva Harbour, Fiji, <named-content xmlns:xlink="http://www.w3.org/1999/xlink" content-type="dwc:verbatimCoordinates" xlink:type="simple"><named-content content-type="geo-json" specific-use="{&#34;type&#34;:&#34;Point&#34;,&#34;coordinates&#34;:[178.412500,-18.119500]}" id="NCID0E6SAE" xlink:type="simple">18°07'10.2"S, 178°24'45.0"E</named-content></named-content>, at depths between 250 and 300 m on 30 Jul. 2018.</p><fig id="F4" position="float" orientation="portrait"><object-id xmlns:xlink="http://www.w3.org/1999/xlink" content-type="doi" xlink:type="simple">10.3897/zookeys.1143.84427.figure4</object-id><object-id xmlns:xlink="http://www.w3.org/1999/xlink" content-type="arpha" xlink:type="simple">056E8734-5417-599C-B356-19633DFD0441</object-id><label>Figure 4.</label><caption><p>Lateral view of <italic><tp:taxon-name><tp:taxon-name-part taxon-name-part-type="genus" reg="Nautilus">Nautilus</tp:taxon-name-part><tp:taxon-name-part taxon-name-part-type="species" reg="vitiensis">vitiensis</tp:taxon-name-part></tp:taxon-name></italic> sp. nov., holotype <named-content xmlns:xlink="http://www.w3.org/1999/xlink" content-type="dwc:institutional_code" xlink:title="University of South Pacific Marine Station" xlink:href="http://grbio.org/institution/pacific-marine-station" xlink:type="simple">USPMS</named-content> #12232.</p></caption><graphic xmlns:xlink="http://www.w3.org/1999/xlink" xlink:href="zookeys-1143-051_article-84427__-g004.jpg" position="float" orientation="portrait" xlink:type="simple" id="oo_800681.jpg"><uri content-type="original_file" xlink:type="simple">https://binary.pensoft.net/fig/800681</uri></graphic></fig></tp:treatment-sec><tp:treatment-sec sec-type="diagnosis" id="SECID0EBUAE"><title>Diagnosis.</title><p>The following characteristics distinguish <italic><tp:taxon-name><tp:taxon-name-part taxon-name-part-type="genus" reg="Nautilus">Nautilus</tp:taxon-name-part><tp:taxon-name-part taxon-name-part-type="species" reg="vitiensis">vitiensis</tp:taxon-name-part></tp:taxon-name></italic> sp. nov. from other species within the genus <italic><tp:taxon-name><tp:taxon-name-part taxon-name-part-type="genus" reg="Nautilus">Nautilus</tp:taxon-name-part></tp:taxon-name></italic>: 15–30% pigment coloration on shell, more than in <italic><tp:taxon-name><tp:taxon-name-part taxon-name-part-type="genus" reg="Nautilus">N.</tp:taxon-name-part><tp:taxon-name-part taxon-name-part-type="species" reg="pompilius">pompilius</tp:taxon-name-part></tp:taxon-name></italic> and less than in the other species described here; two color pattern morphs present, with both full (stripes from venter to umbilicus) and “umbilical white patch” variety, where stripes flowing down from venter stop short of umbilical region; shell color patterns composed of simple stripes beginning at venter and then extending down the side of shell; these are large and unbranched and are among the simplest of all nautilus shell coloration patterns. The largest specimens of the new species are smaller than the smallest mature <italic><tp:taxon-name><tp:taxon-name-part taxon-name-part-type="genus" reg="Nautilus">N.</tp:taxon-name-part><tp:taxon-name-part taxon-name-part-type="species" reg="pompilius">pompilius</tp:taxon-name-part></tp:taxon-name></italic>, and this species is in general smaller than the other two new species described here, but there is certain overlap.</p></tp:treatment-sec><tp:treatment-sec sec-type="description" id="SECID0EPVAE"><title>Description.</title><p>Nautiliconic, shell with umbilical plug, whorl higher than broad at maturity. Periostracum entirely absent in mature and near mature specimens; shell surface ornamented with growth lines parallel to apertural shape; no cross-hatching or ornament perpendicular to growth lines; low rugae. Hood morphology consists of low, elliptical white protuberances barely projecting above hood surface on either side of two long, raised, parallel white stripes running centrally down hood from shell whorl to aperture. White protuberances found between stripes on the entire central section (see hood details on Suppl. material <xref ref-type="supplementary-material" rid="S1">1</xref>: video 1; Fig. <xref ref-type="fig" rid="F7">7</xref>). Mean diameter of adult shell 149.3 mm, s.d. 7.548 (see range of measured specimens in Table <xref ref-type="table" rid="T1">1</xref>).</p><table-wrap id="T1" position="float" orientation="portrait"><label>Table 1.</label><caption><p>Descriptive statistics of mature shell diameters measured of each of the three new species described as well as <italic><tp:taxon-name><tp:taxon-name-part taxon-name-part-type="genus" reg="Nautilus">N.</tp:taxon-name-part><tp:taxon-name-part taxon-name-part-type="species" reg="pompilius">pompilius</tp:taxon-name-part></tp:taxon-name></italic> from the type locality at Ambon, Indonesia.</p></caption><table id="TID0E3CBG" rules="all"><tbody><tr><th rowspan="1" colspan="1"/><th rowspan="1" colspan="1">
                        <italic>
                          <tp:taxon-name><tp:taxon-name-part taxon-name-part-type="genus" reg="Nautilus">N.</tp:taxon-name-part><tp:taxon-name-part taxon-name-part-type="species" reg="pompilius">pompilius</tp:taxon-name-part></tp:taxon-name>
                        </italic>
                      </th><th rowspan="1" colspan="1"><italic><tp:taxon-name><tp:taxon-name-part taxon-name-part-type="genus" reg="Nautilus">N.</tp:taxon-name-part><tp:taxon-name-part taxon-name-part-type="species" reg="vitiensis">vitiensis</tp:taxon-name-part></tp:taxon-name></italic> sp. nov.</th><th rowspan="1" colspan="1"><italic><tp:taxon-name><tp:taxon-name-part taxon-name-part-type="genus" reg="Nautilus">N.</tp:taxon-name-part><tp:taxon-name-part taxon-name-part-type="species" reg="samoaensis">samoaensis</tp:taxon-name-part></tp:taxon-name></italic> sp. nov.</th><th rowspan="1" colspan="1"><italic><tp:taxon-name><tp:taxon-name-part taxon-name-part-type="genus" reg="Nautilus">N.</tp:taxon-name-part><tp:taxon-name-part taxon-name-part-type="species" reg="vanuatuensis">vanuatuensis</tp:taxon-name-part></tp:taxon-name></italic> sp. nov.</th></tr><tr><td rowspan="1" colspan="1">
                        <italic>N</italic>
                      </td><td rowspan="1" colspan="1">28</td><td rowspan="1" colspan="1">35</td><td rowspan="1" colspan="1">10</td><td rowspan="1" colspan="1">18</td></tr><tr><td rowspan="1" colspan="1">Minimum (mm)</td><td rowspan="1" colspan="1">187</td><td rowspan="1" colspan="1">137</td><td rowspan="1" colspan="1">162</td><td rowspan="1" colspan="1">150</td></tr><tr><td rowspan="1" colspan="1">Maximum (mm)</td><td rowspan="1" colspan="1">207</td><td rowspan="1" colspan="1">165</td><td rowspan="1" colspan="1">177</td><td rowspan="1" colspan="1">163</td></tr><tr><td rowspan="1" colspan="1">Range (mm)</td><td rowspan="1" colspan="1">20</td><td rowspan="1" colspan="1">28</td><td rowspan="1" colspan="1">15</td><td rowspan="1" colspan="1">13</td></tr><tr><td rowspan="1" colspan="1">Mean</td><td rowspan="1" colspan="1">195.6</td><td rowspan="1" colspan="1">149.3</td><td rowspan="1" colspan="1">181.2</td><td rowspan="1" colspan="1">156.6</td></tr><tr><td rowspan="1" colspan="1">Std. deviation</td><td rowspan="1" colspan="1">5.144</td><td rowspan="1" colspan="1">7.548</td><td rowspan="1" colspan="1">5.029</td><td rowspan="1" colspan="1">5.237</td></tr><tr><td rowspan="1" colspan="1">Std. error</td><td rowspan="1" colspan="1">0.9721</td><td rowspan="1" colspan="1">1.276</td><td rowspan="1" colspan="1">1.590</td><td rowspan="1" colspan="1">1.234</td></tr></tbody></table></table-wrap></tp:treatment-sec><tp:treatment-sec sec-type="etymology" id="SECID0EM3AE"><title>Etymology.</title><p>The specific epithet, an adjective, refers to the type locality, the island of Viti Levu, Fiji, where the type specimen plus additional released specimens sampled for genetic work were collected.</p></tp:treatment-sec><tp:treatment-sec sec-type="habitat" id="SECID0ER3AE"><title>Habitat and distribution.</title><p><italic><tp:taxon-name><tp:taxon-name-part taxon-name-part-type="genus" reg="Nautilus">Nautilus</tp:taxon-name-part><tp:taxon-name-part taxon-name-part-type="species" reg="vitiensis">vitiensis</tp:taxon-name-part></tp:taxon-name></italic> sp. nov. inhabits areas along the coast of Viti Levu, Fiji at Suva Harbour and Pacific Harbour. Specimens were collected and filmed (Suppl. material <xref ref-type="supplementary-material" rid="S1">1</xref>: video 1) at depths between 200–400 m (<xref ref-type="bibr" rid="B23">Tajika et al. 2022</xref>).</p></tp:treatment-sec><tp:treatment-sec><!--Section generated to contain objects referenced in tp:taxon-treatment.--><supplementary-material xmlns:xlink="http://www.w3.org/1999/xlink" id="S1" position="float" orientation="portrait" xlink:type="simple"><object-id content-type="doi" xlink:type="simple">10.3897/zookeys.1143.84427.suppl1</object-id><object-id content-type="zenodo_dep_id" xlink:type="simple">7575216</object-id><object-id content-type="arpha" xlink:type="simple">8A8D7C65-983D-5C44-99BF-0CC9AB3CE5FC</object-id><label>Supplementary material 1</label><caption><p>Supplemental video 1</p></caption><statement content-type="dataType"><label>Data type</label><p>video file</p></statement><statement content-type="notes"><label>Explanation note</label><p>Baited remote underwater video systems (<abbrev xlink:title="baited remote underwater video systems" id="ABBRID0EFRAI" xlink:type="simple">BRUVS</abbrev>) observations of <italic><tp:taxon-name><tp:taxon-name-part taxon-name-part-type="genus" reg="Nautilus">Nautilus</tp:taxon-name-part><tp:taxon-name-part taxon-name-part-type="species" reg="vitiensis">vitiensis</tp:taxon-name-part></tp:taxon-name></italic> sp. nov. recorded at approximately 300 m depth in Fiji.</p></statement><media xlink:href="zookeys-1143-051_article-84427__-s001.mp4" mimetype="video" mime-subtype="mp4" position="float" orientation="portrait" xlink:type="simple" id="oo_800686.mp4"><uri content-type="original_file" xlink:type="simple">https://binary.pensoft.net/file/800686</uri></media><permissions><license xlink:type="simple"><license-p>This dataset is made available under the Open Database License (http://opendatacommons.org/licenses/odbl/1.0/). The Open Database License (ODbL) is a license agreement intended to allow users to freely share, modify, and use this Dataset while maintaining this same freedom for others, provided that the original source and author(s) are credited.</license-p></license></permissions><attrib specific-use="authors">Gregory J. Barord, David J. Combosch, Gonzalo Giribet, Neil Landman, Sarah Lemer, Job Veloso, Peter D. Ward</attrib></supplementary-material><fig id="F7" position="float" orientation="portrait"><object-id xmlns:xlink="http://www.w3.org/1999/xlink" content-type="doi" xlink:type="simple">10.3897/zookeys.1143.84427.figure7</object-id><object-id xmlns:xlink="http://www.w3.org/1999/xlink" content-type="arpha" xlink:type="simple">65FC73A8-75BA-5BA1-9323-8DB2D076B8FA</object-id><label>Figure 7.</label><caption><p>Underwater photos of living <italic><tp:taxon-name><tp:taxon-name-part taxon-name-part-type="genus" reg="Nautilus">Nautilus</tp:taxon-name-part></tp:taxon-name></italic><bold>A, B</bold><italic><tp:taxon-name><tp:taxon-name-part taxon-name-part-type="genus" reg="Nautilus">N.</tp:taxon-name-part><tp:taxon-name-part taxon-name-part-type="species" reg="samoaensis">samoaensis</tp:taxon-name-part></tp:taxon-name></italic> sp. nov. <bold>C</bold><italic><tp:taxon-name><tp:taxon-name-part taxon-name-part-type="genus" reg="Nautilus">N.</tp:taxon-name-part><tp:taxon-name-part taxon-name-part-type="species" reg="vanuatuensis">vanuatuensis</tp:taxon-name-part></tp:taxon-name></italic> sp. nov. <bold>D</bold><italic><tp:taxon-name><tp:taxon-name-part taxon-name-part-type="genus" reg="Nautilus">N.</tp:taxon-name-part><tp:taxon-name-part taxon-name-part-type="species" reg="vitiensis">vitiensis</tp:taxon-name-part></tp:taxon-name></italic> sp. nov.</p></caption><graphic xmlns:xlink="http://www.w3.org/1999/xlink" xlink:href="zookeys-1143-051_article-84427__-g007.jpg" position="float" orientation="portrait" xlink:type="simple" id="oo_800684.jpg"><uri content-type="original_file" xlink:type="simple">https://binary.pensoft.net/fig/800684</uri></graphic></fig></tp:treatment-sec><ref-list><ref id="B23"><mixed-citation xmlns:xlink="http://www.w3.org/1999/xlink" xlink:type="simple"><person-group><name name-style="western"><surname>Tajika</surname><given-names>A</given-names></name><name name-style="western"><surname>Landman</surname><given-names>NH</given-names></name><name name-style="western"><surname>Cochran</surname><given-names>JK</given-names></name><name name-style="western"><surname>Goiran</surname><given-names>C</given-names></name><name name-style="western"><surname>Le Bouteiller</surname><given-names>A</given-names></name></person-group> (<year>2022</year>) Isotopic evidence concerning the habitat of <italic><tp:taxon-name><tp:taxon-name-part taxon-name-part-type="genus">Nautilus</tp:taxon-name-part></tp:taxon-name></italic><tp:taxon-name><tp:taxon-name-part taxon-name-part-type="genus"/><tp:taxon-name-part taxon-name-part-type="species">macromphalus</tp:taxon-name-part></tp:taxon-name> in New Caledonia. PLoS ONE 17(7): e0271235. <ext-link xlink:href="10.1371/journal.pone.0271235" ext-link-type="doi" xlink:type="simple">https://doi.org/10.1371/journal.pone.0271235</ext-link></mixed-citation></ref></ref-list></tp:taxon-treatment>
