# Supplementary material for: ﻿Three new species of Nautilus Linnaeus, 1758 (Mollusca, Cephalopoda) from the Coral Sea and South Pacific
Source: Zookeys. 2023 Jan 25;1143:51–69. doi: 10.3897/zookeys.1143.84427 (PMC10209263; doi:10.3897/zookeys.1143.84427)
Supplement: XML Treatment for Nautilus samoaensis [file zookeys.1143.84427-treatment3.xml]

<!DOCTYPE tp:taxon-treatment
  PUBLIC "-//TaxonX//DTD Taxonomic Treatment Publishing DTD v0 20100105//EN" "tax-treatment-NSO.dtd">
<tp:taxon-treatment xmlns:tp="http://www.plazi.org/taxpub"><tp:treatment-meta><kwd-group><label>Taxon classification</label><kwd>
                  <named-content content-type="kingdom">Animalia</named-content>
                </kwd><kwd>
                  <named-content content-type="order">Ectocochliata</named-content>
                </kwd><kwd>
                  <named-content content-type="family">Nautilidae</named-content>
                </kwd></kwd-group><mixed-citation publication-type="journal"><person-group><name><surname>Barord</surname><given-names>Gregory J.</given-names></name><name><surname>Combosch</surname><given-names>David J.</given-names></name><name><surname>Giribet</surname><given-names>Gonzalo</given-names></name><name><surname>Landman</surname><given-names>Neil</given-names></name><name><surname>Lemer</surname><given-names>Sarah</given-names></name><name><surname>Veloso</surname><given-names>Job</given-names></name><name><surname>Ward</surname><given-names>Peter D.</given-names></name></person-group><article-title>﻿Three new species of <italic><tp:taxon-name><tp:taxon-name-part taxon-name-part-type="genus" reg="Nautilus">Nautilus</tp:taxon-name-part></tp:taxon-name></italic> Linnaeus, 1758 (<tp:taxon-name><tp:taxon-name-part taxon-name-part-type="phylum">Mollusca</tp:taxon-name-part></tp:taxon-name>, <tp:taxon-name><tp:taxon-name-part taxon-name-part-type="class">Cephalopoda</tp:taxon-name-part></tp:taxon-name>) from the Coral Sea and South Pacific</article-title><source>Zookeys</source><day>25</day><month>01</month><year>2023</year><volume>1143</volume><fpage>51</fpage><lpage>69</lpage><pub-id pub-id-type="doi">10.3897/zookeys.1143.84427</pub-id></mixed-citation></tp:treatment-meta><tp:nomenclature><label>﻿</label><tp:taxon-name>
                <object-id xmlns:xlink="http://www.w3.org/1999/xlink" content-type="arpha" xlink:type="simple">EF157B27-0FC9-590E-A506-8C5D9BDFE0B6</object-id>
                <tp:taxon-name-part taxon-name-part-type="genus" reg="Nautilus">Nautilus</tp:taxon-name-part>
                <tp:taxon-name-part taxon-name-part-type="species" reg="samoaensis">samoaensis</tp:taxon-name-part>
                <object-id xmlns:xlink="http://www.w3.org/1999/xlink" content-type="zoobank" xlink:type="simple">https://zoobank.org/3919775B-5DB9-410C-9871-BE5118D91784</object-id>
              </tp:taxon-name><tp:taxon-status xmlns:xlink="http://www.w3.org/1999/xlink" xlink:type="simple">sp. nov.</tp:taxon-status><xref ref-type="fig" rid="F5">Fig. 5</xref></tp:nomenclature><tp:treatment-sec sec-type="type material" id="SECID0EX5AE"><title>Type material.</title><p><bold><italic>Holotype</italic></bold>: accessioned at the <named-content xmlns:xlink="http://www.w3.org/1999/xlink" xlink:type="simple" content-type="institution" xlink:href="http://grbio.org/institution/smithsonian-institution-national-museum-natural-history-0">Natural History Museum, Smithsonian Institution</named-content>, <named-content xmlns:xlink="http://www.w3.org/1999/xlink" content-type="dwc:institutional_code" xlink:title="Natural History Museum, Smithsonian Institution" xlink:href="http://grbio.org/institution/smithsonian-institution-national-museum-natural-history-0" xlink:type="simple">USNM</named-content> 816658 (Fig. <xref ref-type="fig" rid="F5">5a</xref>). Collected in Taema Bank, American Samoa, <named-content xmlns:xlink="http://www.w3.org/1999/xlink" content-type="dwc:verbatimCoordinates" xlink:type="simple"><named-content content-type="geo-json" specific-use="{&#34;type&#34;:&#34;Point&#34;,&#34;coordinates&#34;:[-170.686828,-14.275631]}" id="NCID0EO6AE" xlink:type="simple">14°16'32.27"S, 170°41'12.58"W</named-content></named-content>, between depths of 280 and 310 m on 22 July 1986. <bold><italic>Paratypes</italic></bold>: accessioned at Natural History Museum, Smithsonian Institution, <named-content xmlns:xlink="http://www.w3.org/1999/xlink" content-type="dwc:institutional_code" xlink:title="Natural History Museum, Smithsonian Institution" xlink:href="http://grbio.org/institution/smithsonian-institution-national-museum-natural-history-0" xlink:type="simple">USNM</named-content> 816708 (Fig. <xref ref-type="fig" rid="F5">5b</xref>), same collecting data as holotype. Accessioned at American Museum of Natural History, <abbrev xmlns:xlink="http://www.w3.org/1999/xlink" content-type="institution" xlink:title="American Museum of Natural History" id="ABBRID0EAAAG" xlink:type="simple">AMNH</abbrev> 81945, same collecting data as holotype.</p><fig id="F5" position="float" orientation="portrait"><object-id xmlns:xlink="http://www.w3.org/1999/xlink" content-type="doi" xlink:type="simple">10.3897/zookeys.1143.84427.figure5</object-id><object-id xmlns:xlink="http://www.w3.org/1999/xlink" content-type="arpha" xlink:type="simple">CC6178E6-B93E-5801-80D1-6AFB57CA7A3C</object-id><label>Figure 5.</label><caption><p>Lateral view of <italic><tp:taxon-name><tp:taxon-name-part taxon-name-part-type="genus" reg="Nautilus">N.</tp:taxon-name-part><tp:taxon-name-part taxon-name-part-type="species" reg="samoaensis">samoaensis</tp:taxon-name-part></tp:taxon-name></italic> sp. nov. <bold>A</bold> holotype <named-content xmlns:xlink="http://www.w3.org/1999/xlink" content-type="dwc:institutional_code" xlink:title="Natural History Museum, Smithsonian Institution" xlink:href="http://grbio.org/institution/smithsonian-institution-national-museum-natural-history-0" xlink:type="simple">USNM</named-content> 816658 <bold>B</bold> paratype <named-content xmlns:xlink="http://www.w3.org/1999/xlink" content-type="dwc:institutional_code" xlink:title="Natural History Museum, Smithsonian Institution" xlink:href="http://grbio.org/institution/smithsonian-institution-national-museum-natural-history-0" xlink:type="simple">USNM</named-content> 816708.</p></caption><graphic xmlns:xlink="http://www.w3.org/1999/xlink" xlink:href="zookeys-1143-051_article-84427__-g005.jpg" position="float" orientation="portrait" xlink:type="simple" id="oo_800682.jpg"><uri content-type="original_file" xlink:type="simple">https://binary.pensoft.net/fig/800682</uri></graphic></fig></tp:treatment-sec><tp:treatment-sec sec-type="diagnosis" id="SECID0ELBAG"><title>Diagnosis.</title><p>The following characteristics distinguish <italic><tp:taxon-name><tp:taxon-name-part taxon-name-part-type="genus" reg="Nautilus">Nautilus</tp:taxon-name-part><tp:taxon-name-part taxon-name-part-type="species" reg="samoaensis">samoaensis</tp:taxon-name-part></tp:taxon-name></italic> sp. nov. from other species within the genus <italic><tp:taxon-name><tp:taxon-name-part taxon-name-part-type="genus" reg="Nautilus">Nautilus</tp:taxon-name-part></tp:taxon-name></italic>: 32–36% pigment coloration, more than <italic><tp:taxon-name><tp:taxon-name-part taxon-name-part-type="genus" reg="Nautilus">Nautilus</tp:taxon-name-part><tp:taxon-name-part taxon-name-part-type="species" reg="vitiensis">vitiensis</tp:taxon-name-part></tp:taxon-name></italic> sp. nov. and less than <italic><tp:taxon-name><tp:taxon-name-part taxon-name-part-type="genus" reg="Nautilus">Nautilus</tp:taxon-name-part><tp:taxon-name-part taxon-name-part-type="species" reg="vanuatuensis">vanuatuensis</tp:taxon-name-part></tp:taxon-name></italic> sp. nov.; composed of stripes beginning at venter and then curving around in an arc pointing toward aperture as they finally intersect with umbilical region. As noted by Saunders et al. (1989), there is a faint, growth-line sized pattern of annual rings similar in scale and morphology to that found in <italic><tp:taxon-name><tp:taxon-name-part taxon-name-part-type="genus" reg="Nautilus">Nautilus</tp:taxon-name-part><tp:taxon-name-part taxon-name-part-type="species" reg="belauensis">belauensis</tp:taxon-name-part></tp:taxon-name></italic>, but far less marked. Shell color pattern most unique of all <italic><tp:taxon-name><tp:taxon-name-part taxon-name-part-type="genus" reg="Nautilus">Nautilus</tp:taxon-name-part></tp:taxon-name></italic> species composed of multiple, branching stripes that have a rearward projection after descending from venter. No other known <italic><tp:taxon-name><tp:taxon-name-part taxon-name-part-type="genus" reg="Nautilus">Nautilus</tp:taxon-name-part></tp:taxon-name></italic> species shows this color pattern, and shells are recognized because of this unique coloration pattern, coloration percentage, and shell shape like <italic><tp:taxon-name><tp:taxon-name-part taxon-name-part-type="genus" reg="Nautilus">N.</tp:taxon-name-part><tp:taxon-name-part taxon-name-part-type="species" reg="pompilius">pompilius</tp:taxon-name-part></tp:taxon-name></italic>.</p></tp:treatment-sec><tp:treatment-sec sec-type="description" id="SECID0E4DAG"><title>Description.</title><p>Nautiliconic, shell with umbilical plug, whorl higher than broad at maturity. Periostracum entirely absent in mature and near-mature specimens. Shell striping with a series of concentric circles that overlap in a way unique to this species, with a single exception, although this has been referred to as a “zigzag” pattern elsewhere. White protuberances found between stripes and outside of stripes on the entire central section (see hood details in Suppl. material <xref ref-type="supplementary-material" rid="S2">2</xref>: video 2; Fig. <xref ref-type="fig" rid="F7">7</xref>). Average shell diameter 171.3, s.d. 5.029 (see range of measured specimens in Table <xref ref-type="table" rid="T1">1</xref>).</p></tp:treatment-sec><tp:treatment-sec sec-type="remarks" id="SECID0EPEAG"><title>Remarks.</title><p>A single shell described and illustrated by Saunders et al. (1989) shows an identical pattern to that seen on every observed specimen of <italic><tp:taxon-name><tp:taxon-name-part taxon-name-part-type="genus" reg="Nautilus">Nautilus</tp:taxon-name-part><tp:taxon-name-part taxon-name-part-type="species" reg="samoaensis">samoaensis</tp:taxon-name-part></tp:taxon-name></italic> sp. nov., but that specimen (<named-content xmlns:xlink="http://www.w3.org/1999/xlink" content-type="dwc:institutional_code" xlink:title="Natural History Museum, Smithsonian Institution" xlink:href="http://grbio.org/institution/smithsonian-institution-national-museum-natural-history-0" xlink:type="simple">USNM</named-content> 816705) is said to have come from Fiji. However, in the many Fijian nautilus shells with published figures, or examined by us, there has never been another with this pattern, nor has there ever been a shell of this size found in Fiji, so this specimen may have been mislabeled.</p><p>The color in freshly caught animals and as viewed underwater has a more magenta hue than is seen in dried shells from this locality. This has not been quantified, however, and as in all other known species, the color changes after the shell dries, red hues are lost, and the shell acquires a uniform brown color.</p></tp:treatment-sec><tp:treatment-sec sec-type="etymology" id="SECID0EGFAG"><title>Etymology.</title><p>The specific epithet, an adjective, refers to the type locality, American Samoa.</p></tp:treatment-sec><tp:treatment-sec sec-type="habitat" id="SECID0ELFAG"><title>Habitat and distribution.</title><p><italic><tp:taxon-name><tp:taxon-name-part taxon-name-part-type="genus" reg="Nautilus">Nautilus</tp:taxon-name-part><tp:taxon-name-part taxon-name-part-type="species" reg="samoaensis">samoaensis</tp:taxon-name-part></tp:taxon-name></italic> sp. nov. inhabits areas near Pago Pago, American Samoa. Specimens were collected and filmed (Suppl. material <xref ref-type="supplementary-material" rid="S2">2</xref>: video 2) at depths between 200 and 400 m.</p></tp:treatment-sec><tp:treatment-sec><!--Section generated to contain objects referenced in tp:taxon-treatment.--><supplementary-material xmlns:xlink="http://www.w3.org/1999/xlink" id="S2" position="float" orientation="portrait" xlink:type="simple"><object-id content-type="doi" xlink:type="simple">10.3897/zookeys.1143.84427.suppl2</object-id><object-id content-type="zenodo_dep_id" xlink:type="simple">7575218</object-id><object-id content-type="arpha" xlink:type="simple">9AF33272-28F5-510A-9B15-F776980C5266</object-id><label>Supplementary material 2</label><caption><p>Supplemental video 2</p></caption><statement content-type="dataType"><label>Data type</label><p>video file</p></statement><statement content-type="notes"><label>Explanation note</label><p>Baited remote underwater video systems (<abbrev xlink:title="baited remote underwater video systems" id="ABBRID0EOSAI" xlink:type="simple">BRUVS</abbrev>) observations of <italic><tp:taxon-name><tp:taxon-name-part taxon-name-part-type="genus" reg="Nautilus">Nautilus</tp:taxon-name-part><tp:taxon-name-part taxon-name-part-type="species" reg="samoaensis">samoaensis</tp:taxon-name-part></tp:taxon-name></italic> sp. nov. recorded at approximately 300 m depth in American Samoa.</p></statement><media xlink:href="zookeys-1143-051_article-84427__-s002.mp4" mimetype="video" mime-subtype="mp4" position="float" orientation="portrait" xlink:type="simple" id="oo_800687.mp4"><uri content-type="original_file" xlink:type="simple">https://binary.pensoft.net/file/800687</uri></media><permissions><license xlink:type="simple"><license-p>This dataset is made available under the Open Database License (http://opendatacommons.org/licenses/odbl/1.0/). The Open Database License (ODbL) is a license agreement intended to allow users to freely share, modify, and use this Dataset while maintaining this same freedom for others, provided that the original source and author(s) are credited.</license-p></license></permissions><attrib specific-use="authors">Gregory J. Barord, David J. Combosch, Gonzalo Giribet, Neil Landman, Sarah Lemer, Job Veloso, Peter D. Ward</attrib></supplementary-material><fig id="F7" position="float" orientation="portrait"><object-id xmlns:xlink="http://www.w3.org/1999/xlink" content-type="doi" xlink:type="simple">10.3897/zookeys.1143.84427.figure7</object-id><object-id xmlns:xlink="http://www.w3.org/1999/xlink" content-type="arpha" xlink:type="simple">65FC73A8-75BA-5BA1-9323-8DB2D076B8FA</object-id><label>Figure 7.</label><caption><p>Underwater photos of living <italic><tp:taxon-name><tp:taxon-name-part taxon-name-part-type="genus" reg="Nautilus">Nautilus</tp:taxon-name-part></tp:taxon-name></italic><bold>A, B</bold><italic><tp:taxon-name><tp:taxon-name-part taxon-name-part-type="genus" reg="Nautilus">N.</tp:taxon-name-part><tp:taxon-name-part taxon-name-part-type="species" reg="samoaensis">samoaensis</tp:taxon-name-part></tp:taxon-name></italic> sp. nov. <bold>C</bold><italic><tp:taxon-name><tp:taxon-name-part taxon-name-part-type="genus" reg="Nautilus">N.</tp:taxon-name-part><tp:taxon-name-part taxon-name-part-type="species" reg="vanuatuensis">vanuatuensis</tp:taxon-name-part></tp:taxon-name></italic> sp. nov. <bold>D</bold><italic><tp:taxon-name><tp:taxon-name-part taxon-name-part-type="genus" reg="Nautilus">N.</tp:taxon-name-part><tp:taxon-name-part taxon-name-part-type="species" reg="vitiensis">vitiensis</tp:taxon-name-part></tp:taxon-name></italic> sp. nov.</p></caption><graphic xmlns:xlink="http://www.w3.org/1999/xlink" xlink:href="zookeys-1143-051_article-84427__-g007.jpg" position="float" orientation="portrait" xlink:type="simple" id="oo_800684.jpg"><uri content-type="original_file" xlink:type="simple">https://binary.pensoft.net/fig/800684</uri></graphic></fig><table-wrap id="T1" position="float" orientation="portrait"><label>Table 1.</label><caption><p>Descriptive statistics of mature shell diameters measured of each of the three new species described as well as <italic><tp:taxon-name><tp:taxon-name-part taxon-name-part-type="genus" reg="Nautilus">N.</tp:taxon-name-part><tp:taxon-name-part taxon-name-part-type="species" reg="pompilius">pompilius</tp:taxon-name-part></tp:taxon-name></italic> from the type locality at Ambon, Indonesia.</p></caption><table id="TID0E3CBG" rules="all"><tbody><tr><th rowspan="1" colspan="1"/><th rowspan="1" colspan="1">
                        <italic>
                          <tp:taxon-name><tp:taxon-name-part taxon-name-part-type="genus" reg="Nautilus">N.</tp:taxon-name-part><tp:taxon-name-part taxon-name-part-type="species" reg="pompilius">pompilius</tp:taxon-name-part></tp:taxon-name>
                        </italic>
                      </th><th rowspan="1" colspan="1"><italic><tp:taxon-name><tp:taxon-name-part taxon-name-part-type="genus" reg="Nautilus">N.</tp:taxon-name-part><tp:taxon-name-part taxon-name-part-type="species" reg="vitiensis">vitiensis</tp:taxon-name-part></tp:taxon-name></italic> sp. nov.</th><th rowspan="1" colspan="1"><italic><tp:taxon-name><tp:taxon-name-part taxon-name-part-type="genus" reg="Nautilus">N.</tp:taxon-name-part><tp:taxon-name-part taxon-name-part-type="species" reg="samoaensis">samoaensis</tp:taxon-name-part></tp:taxon-name></italic> sp. nov.</th><th rowspan="1" colspan="1"><italic><tp:taxon-name><tp:taxon-name-part taxon-name-part-type="genus" reg="Nautilus">N.</tp:taxon-name-part><tp:taxon-name-part taxon-name-part-type="species" reg="vanuatuensis">vanuatuensis</tp:taxon-name-part></tp:taxon-name></italic> sp. nov.</th></tr><tr><td rowspan="1" colspan="1">
                        <italic>N</italic>
                      </td><td rowspan="1" colspan="1">28</td><td rowspan="1" colspan="1">35</td><td rowspan="1" colspan="1">10</td><td rowspan="1" colspan="1">18</td></tr><tr><td rowspan="1" colspan="1">Minimum (mm)</td><td rowspan="1" colspan="1">187</td><td rowspan="1" colspan="1">137</td><td rowspan="1" colspan="1">162</td><td rowspan="1" colspan="1">150</td></tr><tr><td rowspan="1" colspan="1">Maximum (mm)</td><td rowspan="1" colspan="1">207</td><td rowspan="1" colspan="1">165</td><td rowspan="1" colspan="1">177</td><td rowspan="1" colspan="1">163</td></tr><tr><td rowspan="1" colspan="1">Range (mm)</td><td rowspan="1" colspan="1">20</td><td rowspan="1" colspan="1">28</td><td rowspan="1" colspan="1">15</td><td rowspan="1" colspan="1">13</td></tr><tr><td rowspan="1" colspan="1">Mean</td><td rowspan="1" colspan="1">195.6</td><td rowspan="1" colspan="1">149.3</td><td rowspan="1" colspan="1">181.2</td><td rowspan="1" colspan="1">156.6</td></tr><tr><td rowspan="1" colspan="1">Std. deviation</td><td rowspan="1" colspan="1">5.144</td><td rowspan="1" colspan="1">7.548</td><td rowspan="1" colspan="1">5.029</td><td rowspan="1" colspan="1">5.237</td></tr><tr><td rowspan="1" colspan="1">Std. error</td><td rowspan="1" colspan="1">0.9721</td><td rowspan="1" colspan="1">1.276</td><td rowspan="1" colspan="1">1.590</td><td rowspan="1" colspan="1">1.234</td></tr></tbody></table></table-wrap></tp:treatment-sec></tp:taxon-treatment>
