# Supplementary material for: ﻿Three new species of Nautilus Linnaeus, 1758 (Mollusca, Cephalopoda) from the Coral Sea and South Pacific
Source: Zookeys. 2023 Jan 25;1143:51–69. doi: 10.3897/zookeys.1143.84427 (PMC10209263; doi:10.3897/zookeys.1143.84427)
Supplement: XML Treatment for Nautilus vanuatuensis [file zookeys.1143.84427-treatment4.xml]

<!DOCTYPE tp:taxon-treatment
  PUBLIC "-//TaxonX//DTD Taxonomic Treatment Publishing DTD v0 20100105//EN" "tax-treatment-NSO.dtd">
<tp:taxon-treatment xmlns:tp="http://www.plazi.org/taxpub"><tp:treatment-meta><kwd-group><label>Taxon classification</label><kwd>
                  <named-content content-type="kingdom">Animalia</named-content>
                </kwd><kwd>
                  <named-content content-type="order">Ectocochliata</named-content>
                </kwd><kwd>
                  <named-content content-type="family">Nautilidae</named-content>
                </kwd></kwd-group><mixed-citation publication-type="journal"><person-group><name><surname>Barord</surname><given-names>Gregory J.</given-names></name><name><surname>Combosch</surname><given-names>David J.</given-names></name><name><surname>Giribet</surname><given-names>Gonzalo</given-names></name><name><surname>Landman</surname><given-names>Neil</given-names></name><name><surname>Lemer</surname><given-names>Sarah</given-names></name><name><surname>Veloso</surname><given-names>Job</given-names></name><name><surname>Ward</surname><given-names>Peter D.</given-names></name></person-group><article-title>﻿Three new species of <italic><tp:taxon-name><tp:taxon-name-part taxon-name-part-type="genus" reg="Nautilus">Nautilus</tp:taxon-name-part></tp:taxon-name></italic> Linnaeus, 1758 (<tp:taxon-name><tp:taxon-name-part taxon-name-part-type="phylum">Mollusca</tp:taxon-name-part></tp:taxon-name>, <tp:taxon-name><tp:taxon-name-part taxon-name-part-type="class">Cephalopoda</tp:taxon-name-part></tp:taxon-name>) from the Coral Sea and South Pacific</article-title><source>Zookeys</source><day>25</day><month>01</month><year>2023</year><volume>1143</volume><fpage>51</fpage><lpage>69</lpage><pub-id pub-id-type="doi">10.3897/zookeys.1143.84427</pub-id></mixed-citation></tp:treatment-meta><tp:nomenclature><label>﻿</label><tp:taxon-name>
                <object-id xmlns:xlink="http://www.w3.org/1999/xlink" content-type="arpha" xlink:type="simple">3367FB77-78BA-55DF-A6D9-9841CFB5A948</object-id>
                <tp:taxon-name-part taxon-name-part-type="genus" reg="Nautilus">Nautilus</tp:taxon-name-part>
                <tp:taxon-name-part taxon-name-part-type="species" reg="vanuatuensis">vanuatuensis</tp:taxon-name-part>
                <object-id xmlns:xlink="http://www.w3.org/1999/xlink" content-type="zoobank" xlink:type="simple">https://zoobank.org/D6847516-191D-43B7-BB36-F9532E8D6D7B</object-id>
              </tp:taxon-name><tp:taxon-status xmlns:xlink="http://www.w3.org/1999/xlink" xlink:type="simple">sp. nov.</tp:taxon-status><xref ref-type="fig" rid="F6">Fig. 6</xref></tp:nomenclature><tp:treatment-sec sec-type="type material" id="SECID0ENHAG"><title>Type material.</title><p><bold><italic>Holotype</italic></bold>: accessioned at <named-content xmlns:xlink="http://www.w3.org/1999/xlink" xlink:type="simple" content-type="institution" xlink:href="http://grbio.org/institution/american-museum-natural-history">American Museum of Natural History</named-content>, <named-content xmlns:xlink="http://www.w3.org/1999/xlink" content-type="dwc:institutional_code" xlink:title="American Museum of Natural History" xlink:href="http://grbio.org/institution/american-museum-natural-history" xlink:type="simple">AMNH</named-content> 131861 (Fig. <xref ref-type="fig" rid="F6">6a</xref>). Collected from Mele Bay, Port Vila, Vanuatu, <named-content xmlns:xlink="http://www.w3.org/1999/xlink" content-type="dwc:verbatimCoordinates" xlink:type="simple"><named-content content-type="geo-json" specific-use="{&#34;type&#34;:&#34;Point&#34;,&#34;coordinates&#34;:[168.267217,-17.722669]}" id="NCID0EEIAG" xlink:type="simple">17°43'21.61"S, 168°16'01.98"E</named-content></named-content>, at a depth of 185 m on 20 July 2004. <bold><italic>Paratypes</italic></bold>: accessioned at American Museum of Natural History, <named-content xmlns:xlink="http://www.w3.org/1999/xlink" content-type="dwc:institutional_code" xlink:title="American Museum of Natural History" xlink:href="http://grbio.org/institution/american-museum-natural-history" xlink:type="simple">AMNH</named-content> 131856 (Fig. <xref ref-type="fig" rid="F6">6b</xref>), same collecting data as holotype.</p><fig id="F6" position="float" orientation="portrait"><object-id xmlns:xlink="http://www.w3.org/1999/xlink" content-type="doi" xlink:type="simple">10.3897/zookeys.1143.84427.figure6</object-id><object-id xmlns:xlink="http://www.w3.org/1999/xlink" content-type="arpha" xlink:type="simple">D5BE98E6-42EB-5A2D-B336-491AF095FABE</object-id><label>Figure 6.</label><caption><p>Lateral view of <italic><tp:taxon-name><tp:taxon-name-part taxon-name-part-type="genus" reg="Nautilus">Nautilus</tp:taxon-name-part><tp:taxon-name-part taxon-name-part-type="species" reg="vanuatuensis">vanuatuensis</tp:taxon-name-part></tp:taxon-name></italic> sp. nov. <bold>A</bold> holotype <named-content xmlns:xlink="http://www.w3.org/1999/xlink" content-type="dwc:institutional_code" xlink:title="American Museum of Natural History" xlink:href="http://grbio.org/institution/american-museum-natural-history" xlink:type="simple">AMNH</named-content> 131861 <bold>B</bold> paratype <named-content xmlns:xlink="http://www.w3.org/1999/xlink" content-type="dwc:institutional_code" xlink:title="American Museum of Natural History" xlink:href="http://grbio.org/institution/american-museum-natural-history" xlink:type="simple">AMNH</named-content> 131856.</p></caption><graphic xmlns:xlink="http://www.w3.org/1999/xlink" xlink:href="zookeys-1143-051_article-84427__-g006.jpg" position="float" orientation="portrait" xlink:type="simple" id="oo_800683.jpg"><uri content-type="original_file" xlink:type="simple">https://binary.pensoft.net/fig/800683</uri></graphic></fig></tp:treatment-sec><tp:treatment-sec sec-type="diagnosis" id="SECID0E2JAG"><title>Diagnosis.</title><p>The following characteristics distinguish <italic><tp:taxon-name><tp:taxon-name-part taxon-name-part-type="genus" reg="Nautilus">Nautilus</tp:taxon-name-part><tp:taxon-name-part taxon-name-part-type="species" reg="vanuatuensis">vanuatuensis</tp:taxon-name-part></tp:taxon-name></italic> sp. nov. from other species within the genus <italic><tp:taxon-name><tp:taxon-name-part taxon-name-part-type="genus" reg="Nautilus">Nautilus</tp:taxon-name-part></tp:taxon-name></italic>: 40–50% shell coloration, more than any other <italic><tp:taxon-name><tp:taxon-name-part taxon-name-part-type="genus" reg="Nautilus">Nautilus</tp:taxon-name-part></tp:taxon-name></italic> species with a plugged umbilicus; pigmentation always composed of stripes extending from venter to umbilicus (no specimens show the “white patch” coloration of <italic><tp:taxon-name><tp:taxon-name-part taxon-name-part-type="genus" reg="Nautilus">N.</tp:taxon-name-part><tp:taxon-name-part taxon-name-part-type="species" reg="pompilius">pompilius</tp:taxon-name-part></tp:taxon-name></italic> or <italic><tp:taxon-name><tp:taxon-name-part taxon-name-part-type="genus" reg="Nautilus">N.</tp:taxon-name-part><tp:taxon-name-part taxon-name-part-type="species" reg="vitiensis">vitiensis</tp:taxon-name-part></tp:taxon-name></italic> sp. nov.). This species is most similar in size, color pattern, and degree of shell covered by pigment to <italic><tp:taxon-name><tp:taxon-name-part taxon-name-part-type="genus" reg="Nautilus">N.</tp:taxon-name-part><tp:taxon-name-part taxon-name-part-type="species" reg="macromphalus">macromphalus</tp:taxon-name-part></tp:taxon-name></italic>, but the umbilical plug is always missing in the latter species.</p></tp:treatment-sec><tp:treatment-sec sec-type="description" id="SECID0E2LAG"><title>Description.</title><p>Nautiliconic, shell with umbilical plug, whorl higher than broad at maturity. Periostracum entirely absent in mature and even near-mature specimens. Shell surface ornamented with growth lines parallel to apertural shape. No cross-hatching or ornament perpendicular to growth lines. Hood morphology consisting of low, elliptical white protuberances barely projecting above hood surface on either side of two long, raised, parallel white stripes running centrally down hood from shell whorl to aperture. White protuberances found between stripes on entire central section; they are low and non-digitate at their terminal ends (see hood details on Suppl. material <xref ref-type="supplementary-material" rid="S3">3</xref>: video 3; Fig. <xref ref-type="fig" rid="F7">7</xref>). Mean diameter of adult shell is 156.6 mm, s.d. 5.237 (see range of measured specimens in Table <xref ref-type="table" rid="T1">1</xref>).</p><fig id="F7" position="float" orientation="portrait"><object-id xmlns:xlink="http://www.w3.org/1999/xlink" content-type="doi" xlink:type="simple">10.3897/zookeys.1143.84427.figure7</object-id><object-id xmlns:xlink="http://www.w3.org/1999/xlink" content-type="arpha" xlink:type="simple">65FC73A8-75BA-5BA1-9323-8DB2D076B8FA</object-id><label>Figure 7.</label><caption><p>Underwater photos of living <italic><tp:taxon-name><tp:taxon-name-part taxon-name-part-type="genus" reg="Nautilus">Nautilus</tp:taxon-name-part></tp:taxon-name></italic><bold>A, B</bold><italic><tp:taxon-name><tp:taxon-name-part taxon-name-part-type="genus" reg="Nautilus">N.</tp:taxon-name-part><tp:taxon-name-part taxon-name-part-type="species" reg="samoaensis">samoaensis</tp:taxon-name-part></tp:taxon-name></italic> sp. nov. <bold>C</bold><italic><tp:taxon-name><tp:taxon-name-part taxon-name-part-type="genus" reg="Nautilus">N.</tp:taxon-name-part><tp:taxon-name-part taxon-name-part-type="species" reg="vanuatuensis">vanuatuensis</tp:taxon-name-part></tp:taxon-name></italic> sp. nov. <bold>D</bold><italic><tp:taxon-name><tp:taxon-name-part taxon-name-part-type="genus" reg="Nautilus">N.</tp:taxon-name-part><tp:taxon-name-part taxon-name-part-type="species" reg="vitiensis">vitiensis</tp:taxon-name-part></tp:taxon-name></italic> sp. nov.</p></caption><graphic xmlns:xlink="http://www.w3.org/1999/xlink" xlink:href="zookeys-1143-051_article-84427__-g007.jpg" position="float" orientation="portrait" xlink:type="simple" id="oo_800684.jpg"><uri content-type="original_file" xlink:type="simple">https://binary.pensoft.net/fig/800684</uri></graphic></fig></tp:treatment-sec><tp:treatment-sec sec-type="discussion" id="SECID0EIOAG"><title>Discussion.</title><p><italic><tp:taxon-name><tp:taxon-name-part taxon-name-part-type="genus" reg="Nautilus">Nautilus</tp:taxon-name-part><tp:taxon-name-part taxon-name-part-type="species" reg="vanuatuensis">vanuatuensis</tp:taxon-name-part></tp:taxon-name></italic> is virtually identical in size, color pattern, and degree of shell covered by pigment to <italic><tp:taxon-name><tp:taxon-name-part taxon-name-part-type="genus" reg="Nautilus">N.</tp:taxon-name-part><tp:taxon-name-part taxon-name-part-type="species" reg="macromphalus">macromphalus</tp:taxon-name-part></tp:taxon-name></italic> in New Caledonia, which is the <italic><tp:taxon-name><tp:taxon-name-part taxon-name-part-type="genus" reg="Nautilus">Nautilus</tp:taxon-name-part></tp:taxon-name></italic> species geographically closest to Vanuatu. The new species we define here differs by always having an umbilical plug. Both species are ecologically similar in that mature specimens are commonly observed in very shallow water (up to 5 m depth) off Vanuatu and New Caledonia. As species show the similar, high degree of pigmentation, we assume that the shallow-water habitat visitation by both is the reason for their high level of pigmentation.</p></tp:treatment-sec><tp:treatment-sec sec-type="etymology" id="SECID0ELPAG"><title>Etymology.</title><p>The specific epithet, an adjective, refers to the type locality, Vanuatu, where all the known specimens have been collected.</p></tp:treatment-sec><tp:treatment-sec sec-type="habitat" id="SECID0EQPAG"><title>Habitat and distribution.</title><p><italic><tp:taxon-name><tp:taxon-name-part taxon-name-part-type="genus" reg="Nautilus">Nautilus</tp:taxon-name-part><tp:taxon-name-part taxon-name-part-type="species" reg="vanuatuensis">vanuatuensis</tp:taxon-name-part></tp:taxon-name></italic> inhabits sites within Mele Bay, Vanuatu. Specimens were collected and filmed (Suppl. material <xref ref-type="supplementary-material" rid="S3">3</xref>: video 3) at depths of 200–400 m.</p></tp:treatment-sec><tp:treatment-sec><!--Section generated to contain objects referenced in tp:taxon-treatment.--><supplementary-material xmlns:xlink="http://www.w3.org/1999/xlink" id="S3" position="float" orientation="portrait" xlink:type="simple"><object-id content-type="doi" xlink:type="simple">10.3897/zookeys.1143.84427.suppl3</object-id><object-id content-type="zenodo_dep_id" xlink:type="simple">7575224</object-id><object-id content-type="arpha" xlink:type="simple">5790EA04-EDB8-5402-94F2-C2C11FC56F7A</object-id><label>Supplementary material 3</label><caption><p>Supplemental video 3</p></caption><statement content-type="dataType"><label>Data type</label><p>video file</p></statement><statement content-type="notes"><label>Explanation note</label><p>Baited remote underwater video systems (<abbrev xlink:title="baited remote underwater video systems" id="ABBRID0EXTAI" xlink:type="simple">BRUVS</abbrev>) observations of <italic><tp:taxon-name><tp:taxon-name-part taxon-name-part-type="genus" reg="Nautilus">Nautilus</tp:taxon-name-part><tp:taxon-name-part taxon-name-part-type="species" reg="vanuatuensis">vanuatuensis</tp:taxon-name-part></tp:taxon-name></italic> sp. nov. recorded at approximately 300 m depth in Vanuatu.</p></statement><media xlink:href="zookeys-1143-051_article-84427__-s003.mp4" mimetype="video" mime-subtype="mp4" position="float" orientation="portrait" xlink:type="simple" id="oo_800688.mp4"><uri content-type="original_file" xlink:type="simple">https://binary.pensoft.net/file/800688</uri></media><permissions><license xlink:type="simple"><license-p>This dataset is made available under the Open Database License (http://opendatacommons.org/licenses/odbl/1.0/). The Open Database License (ODbL) is a license agreement intended to allow users to freely share, modify, and use this Dataset while maintaining this same freedom for others, provided that the original source and author(s) are credited.</license-p></license></permissions><attrib specific-use="authors">Gregory J. Barord, David J. Combosch, Gonzalo Giribet, Neil Landman, Sarah Lemer, Job Veloso, Peter D. Ward</attrib></supplementary-material><table-wrap id="T1" position="float" orientation="portrait"><label>Table 1.</label><caption><p>Descriptive statistics of mature shell diameters measured of each of the three new species described as well as <italic><tp:taxon-name><tp:taxon-name-part taxon-name-part-type="genus" reg="Nautilus">N.</tp:taxon-name-part><tp:taxon-name-part taxon-name-part-type="species" reg="pompilius">pompilius</tp:taxon-name-part></tp:taxon-name></italic> from the type locality at Ambon, Indonesia.</p></caption><table id="TID0E3CBG" rules="all"><tbody><tr><th rowspan="1" colspan="1"/><th rowspan="1" colspan="1">
                        <italic>
                          <tp:taxon-name><tp:taxon-name-part taxon-name-part-type="genus" reg="Nautilus">N.</tp:taxon-name-part><tp:taxon-name-part taxon-name-part-type="species" reg="pompilius">pompilius</tp:taxon-name-part></tp:taxon-name>
                        </italic>
                      </th><th rowspan="1" colspan="1"><italic><tp:taxon-name><tp:taxon-name-part taxon-name-part-type="genus" reg="Nautilus">N.</tp:taxon-name-part><tp:taxon-name-part taxon-name-part-type="species" reg="vitiensis">vitiensis</tp:taxon-name-part></tp:taxon-name></italic> sp. nov.</th><th rowspan="1" colspan="1"><italic><tp:taxon-name><tp:taxon-name-part taxon-name-part-type="genus" reg="Nautilus">N.</tp:taxon-name-part><tp:taxon-name-part taxon-name-part-type="species" reg="samoaensis">samoaensis</tp:taxon-name-part></tp:taxon-name></italic> sp. nov.</th><th rowspan="1" colspan="1"><italic><tp:taxon-name><tp:taxon-name-part taxon-name-part-type="genus" reg="Nautilus">N.</tp:taxon-name-part><tp:taxon-name-part taxon-name-part-type="species" reg="vanuatuensis">vanuatuensis</tp:taxon-name-part></tp:taxon-name></italic> sp. nov.</th></tr><tr><td rowspan="1" colspan="1">
                        <italic>N</italic>
                      </td><td rowspan="1" colspan="1">28</td><td rowspan="1" colspan="1">35</td><td rowspan="1" colspan="1">10</td><td rowspan="1" colspan="1">18</td></tr><tr><td rowspan="1" colspan="1">Minimum (mm)</td><td rowspan="1" colspan="1">187</td><td rowspan="1" colspan="1">137</td><td rowspan="1" colspan="1">162</td><td rowspan="1" colspan="1">150</td></tr><tr><td rowspan="1" colspan="1">Maximum (mm)</td><td rowspan="1" colspan="1">207</td><td rowspan="1" colspan="1">165</td><td rowspan="1" colspan="1">177</td><td rowspan="1" colspan="1">163</td></tr><tr><td rowspan="1" colspan="1">Range (mm)</td><td rowspan="1" colspan="1">20</td><td rowspan="1" colspan="1">28</td><td rowspan="1" colspan="1">15</td><td rowspan="1" colspan="1">13</td></tr><tr><td rowspan="1" colspan="1">Mean</td><td rowspan="1" colspan="1">195.6</td><td rowspan="1" colspan="1">149.3</td><td rowspan="1" colspan="1">181.2</td><td rowspan="1" colspan="1">156.6</td></tr><tr><td rowspan="1" colspan="1">Std. deviation</td><td rowspan="1" colspan="1">5.144</td><td rowspan="1" colspan="1">7.548</td><td rowspan="1" colspan="1">5.029</td><td rowspan="1" colspan="1">5.237</td></tr><tr><td rowspan="1" colspan="1">Std. error</td><td rowspan="1" colspan="1">0.9721</td><td rowspan="1" colspan="1">1.276</td><td rowspan="1" colspan="1">1.590</td><td rowspan="1" colspan="1">1.234</td></tr></tbody></table></table-wrap></tp:treatment-sec></tp:taxon-treatment>
